# Supplementary material for: Targeted NGS Yields Plentiful Ultra-Rare Variants in Inborn Errors of Immunity Patients
Source: Genes (Basel). 2021 Aug 24;12(9):1299. doi: 10.3390/genes12091299 (PMC8469131; doi:10.3390/genes12091299)
Supplement: Supplementary file 1 [file genes-12-01299-s001.zip]

Archive with 5 entries (4 files):
- genes-1330791-suppl/
- genes-1330791-suppl/Grossi et al_GENES 1330791_Supplemantary Information_Table S1_R1.xlsx
- genes-1330791-suppl/Grossi et al_GENES 1330791_Supplemantary Information_Table S2_R1.xlsx
- genes-1330791-suppl/Grossi et al_GENES 1330791_Supplemantary Information_Table S3.xlsx
- genes-1330791-suppl/Grossi et al_GENES 1330791_Supplemantary Information_Table S4_R1.xlsx
