# Supplementary material for: Targeted NGS Yields Plentiful Ultra-Rare Variants in Inborn Errors of Immunity Patients
Source: Genes (Basel). 2021 Aug 24;12(9):1299. doi: 10.3390/genes12091299 (PMC8469131; doi:10.3390/genes12091299)
Supplement: Supplementary file 1 [file genes-12-01299-s001.zip › genes-1330791-suppl/Grossi et al_GENES 1330791_Supplemantary Information_Table S1_R1.xlsx]

## Sheet: gene panels
Supplementary Table S1: list of genes included in panels 1, 2 and 3, with respective transcript RefSeq and coverage of the input design
Gene Panel 1: 146 genes
Target ID	RefSeq	Coverage	Target ID	RefSeq	Coverage	Target ID	RefSeq	Coverage	Target ID	RefSeq	Coverage	Target ID	RefSeq	Coverage
AICDA	NM_020661.2	100	CTPS1	NM_001905.3	100	IL7R	NM_002185.3	100	PIK3R1	NM_181523.2	100	SLC7A7	NM_001126105.2	100
AIRE	NM_000383.3	100	CXCR4	NM_003467.2	100	ITCH	NM_001257137.2	100	PLCG2	NM_002661.4	100	SMARCAL1	NM_001127207.1	100
AK2	NM_001625.3	100	CYBA	NM_000101.3	100	ITK	NM_005546.3	100	PNP	NM_000270.3	100	STAT1	NM_007315.3	100
AP3B1	NM_003664.4	100	CYBB	NM_000397.3	100	JAGN1	NM_032492.3	100	PRF1	NM_005041.4	100	STAT3	NM_139276.2	100
ATM	NM_000051.3	100	DCLRE1C	NM_001033855.2	100	JAK3	NM_000215.3	100	PRKCD	NM_212539.1	100	STAT5B	NM_012448.3	90.23
BCL10	NM_003921.4	100	DKC1	NM_001363.4	100	KRAS	NM_033360.3	100	PTPRC	NM_002838.4	97.54	STIM1	NM_001277961.1	100
BLM	NM_000057.3	100	DOCK2	NM_004946.2	100	LAMTOR2	NM_014017.3	100	RAB27A	NM_183236.2	100	STK4	NM_006282.3	100
BLOC1S6	NM_012388.3	100	DOCK8	NM_203447.3	100	LCK	NM_001042771.2	100	RAC2	NM_002872.4	100	STX11	NM_003764.3	100
BTK	NM_000061.2	100	ELA2	NM_001972.3	100	LIG4	NM_206937.1	100	RAG1	NM_000448.2	100	TACI	NM_012452.2	100
C16ORF57	NM_024598.3	100	EXTL3	NM_001440.3	100	LRBA	NM_006726.4	99.94	RAG2	NM_000536.3	100	TAP1	NM_000593.5	100
CARD11	NM_032415.5	100	FADD	NM_003824.3	100	LYST	NM_000081.3	99.99	RBCK1	NM_031229.3	100	TAP2	NM_018833.2	99.71
CASP10	NM_032977.3	100	FAS	NM_000043.5	100	MAGT1	NM_032121.5	99.4	RFX5	NM_000449.3	100	TAPBP	NM_003190.5	100
CASP8	NM_001080125.1	100	FASLG	NM_000639.2	100	MALT1	NM_006785.3	100	RFXANK	NM_003721.3	93.94	TAZ	NM_001009934.2	100
CD19	NM_001178098.1	100	FOXN1	NM_003593.2	100	MAP3K14	NM_003954.4	100	RFXAP	NM_000538.3	100	TBX1	NM_080647.1	100
CD20	NM_152866.3	100	FOXP3	NM_014009.3	100	MPL	NM_005373.3	100	RPL11	NM_000975.3	100	TERT	NM_198253.2	100
CD21	NM_001006658.3	100	G6PC	NM_000151.3	100	NBN	NM_002485.4	100	RPL26	NM_000987.3	100	TINF2	NM_001099274.1	100
CD27	NM_001242.4	100	GATA2	NM_032638.4	100	NCF1	NM_000265.5	42.96	RPL35A	NM_000996.2	100	TNFRSF13C	NM_052945.3	100
CD3D	NM_000732.4	100	GFI1	NM_001127216.1	100	NCF2	NM_001127651.2	100	RPL5	NM_000969.3	100	TPP2	NM_003291.2	100
CD3E	NM_000733.3	100	HAX1	NM_006118.3	100	NCF4	NM_000631.4	100	RPS10	NM_001014.4	100	TWEAK	NM_172089.3	100
CD3G	NM_000073.2	100	HOIP	NM_017999.5	100	NEMO	NM_001008212.2	46.03	RPS17	NM_001021.6	15.97	TYK2	NM_003331.4	100
CD40	NM_001250.5	100	ICOS	NM_012092.3	100	NFKB2	NM_139239.2	100	RPS19	NM_001022.3	100	UNC119	NM_005148.3	100
CD40LG	NM_000074.2	100	IKBKB	NM_001556.2	100	NHEJ1	NM_024782.2	100	RPS24	NM_001142285.1	100	UNC13D	NM_199242.2	100
CD81	NM_004356.3	100	IL10	NM_000572.2	100	NOLA2	NM_017838.3	100	RPS26	NM_001029.3	100	UNG	NM_080911.2	100
CD8A	NM_171827.3	100	IL10RA	NM_001558.3	100	NOLA3	NM_018648.3	100	RPS7	NM_001011.3	100	VPS13B	NM_017890.4	100
CECR1	NM_001282225.1	100	IL10RB	NM_000628.4	100	NRAS	NM_002524.4	100	RTEL	NM_032957.4	100	VPS45	NM_007259.4	100
CORO1A	NM_007074.3	95.62	IL21	NM_021803.3	100	ORAI1	NM_032790.3	100	RUNX1	NM_001754.4	99.94	WAS	NM_000377.2	100
CSF3R	NM_156039.3	100	IL21R	NM_021798.3	100	OX40	NM_003327.4	100	SBDS	NM_016038.2	92.88	WIPF1	NM_003387.4	100
CTC1	NM_025099.5	100	IL2RA	NM_000417.2	100	PGM3	NM_001199917.1	100	SH2D1A	NM_002351.4	100	WRAP53	NM_001143990.1	100
CTLA4	NM_005214.4	100	IL2RG	NM_000206.2	100	PIK3CD	NM_005026.3	100	SLC37A4	NM_001164279.1	100	XIAP	NM_001204401.1	100
												ZAP70	NM_001079.3	100
Gene Panel 2: 312 genes
Target ID	RefSeq	Coverage	Target ID	RefSeq	Coverage	Target ID	RefSeq	Coverage	Target ID	RefSeq	Coverage	Target ID	RefSeq	Coverage
A20	NM_001270507.1	99.49	CENPS	NM_199294.3	100	HAX1	NM_006118.3	100	NHEJ1	NM_024782.2	100	SERPING1	NM_000062.2	100
ACP5	NM_001111036.2	100	CENPX	NM_001271006.2	100	HOIP	NM_017999.5	100	NLRC4	NM_001199139.1	100	SH2D1A	NM_002351.4	100
ACT1	NM_001164281	100	CFB	NM_001710.5	100	ICOS	NM_012092.3	100	NLRP12	NM_001277126.1	100	SH3BP2	NM_001145856.1	100
ACTB	NM_001101.3	61.77	CFD	NM_001928.3	100	IFIH1	NM_022168.3	100	NLRP3	NM_001079821.2	100	SLC29A3	NM_018344.5	100
ADAR1	NM_001111.4	100	CFH	NM_000186.3	100	IFNGR1	NM_000416.2	100	NLRP7	NM_001127255.1	99.77	SLC37A4	NM_001164279.1	100
AICDA	NM_020661.2	100	CFHR1	NM_002113.2	95.24	IFNGR2	NM_005534.3	100	NOD2	NM_022162.2	100	SLC46A1	NM_080669.5	100
AIRE	NM_000383.3	100	CFHR3	NM_021023.5	88.54	IGLL1	NM_020070.3	100	NOLA2	NM_017838.3	100	SLC7A7	NM_001126105.2	100
AK2	NM_001625.3	100	CFI	NM_000204.4	100	IKAROS	NM_006060.5	100	NOLA3	NM_018648.3	100	SLX4	NM_032444.2	100
AP1S3	NM_001039569.1	100	CFP	NM_002621.2	100	IKBA	NM_020529.3	100	NRAS	NM_002524.4	100	SMARCAL1	NM_001127207.1	100
AP3B1	NM_003664.4	100	CHD7	NM_017780.3	100	IKBKB	NM_001556.2	100	ORAI1	NM_032790.3	100	SP110	NM_080424.2	100
APOL1	NM_001136540.1	100	CIITA	NM_000246.3	100	IKBKG	NM_001099856.4	46.03	OTULIN	NM_138348.4	100	SPINK5	NM_001127698.1	100
ARPC1B	NM_005720.3	100	COLEC11	NM_001255985.1	100	IKZF1	NM_006060.5	100	OX40	NM_003327.4	100	STAT1	NM_007315.3	100
ATM	NM_000051.3	100	COPA	NM_001098398.1	100	IL10	NM_000572.2	100	PALB2	NM_024675.3	100	STAT2	NM_005419.3	100
BCL10	NM_003921.4	100	CORO1A	NM_007074.3	95.62	IL10RA	NM_001558.3	100	PAX5	NM_016734.2	100	STAT3	NM_139276.2	100
BLM	NM_000057.3	100	CSF2RA	NM_001161530.1	22.43	IL10RB	NM_000628.4	100	PGM3	NM_001199917.1	100	STAT5B	NM_012448.3	90.23
BLNK	NM_013314.3	99.46	CSF3R	NM_156039.3	100	IL12B	NM_002187.2	100	PI3KCG	NM_002649.3	99.63	STIM1	NM_001277961.1	100
BLOC1S6	NM_012388.3	100	CTC1	NM_025099.5	100	IL12RB1	NM_005535.2	100	PIK3CD	NM_005026.3	100	STK4	NM_006282.3	100
BOD1L1	NM_148894.2	100	CTLA4	NM_005214.4	100	IL17F	NM_052872.3	100	PIK3R1	NM_181523.2	100	STN1	NM_024928.5	100
BRCA1	NM_007300.3	100	CTPS1	NM_001905.3	100	IL17RA	NM_014339.6	100	PLCG2	NM_002661.4	100	STX11	NM_003764.3	100
BRCA2	NM_000059.3	99.97	CTSC	NM_001814.5	100	IL1RN	NM_173842.2	100	PMS2	NM_000535.6	74.9	STXBP2	NM_001272034.1	98.89
BRIP1	NM_032043.2	100	CXCR4	NM_003467.2	100	IL21	NM_021803.3	100	PNP	NM_000270.3	100	TAP1	NM_000593.5	100
BTK	NM_000061.2	100	CYBA	NM_000101.3	100	IL21R	NM_021798.3	100	POLE1	NM_006231.3	99.89	TAP2	NM_018833.2	99.85
C1QA	NM_015991.2	100	CYBB	NM_000397.3	100	IL2RA	NM_000417.2	100	PRF1	NM_005041.4	100	TAPBP	NM_003190.5	100
C1QB	NM_000491.3	100	DCLRE1C	NM_001033855.2	100	IL2RG	NM_000206.2	100	PRKCD	NM_212539.1	100	TAZ	NM_001009934.2	100
C1QC	NM_001114101.1	100	DKC1	NM_001363.4	100	IL36RN	NM_012275.2	100	PSMA3	NM_002788.3	100	TBK1	NM_013254.3	100
C1R	NM_001733.4	100	DNASE1	NM_005223.3	100	IL7R	NM_002185.3	100	PSMB4	NM_002796.2	100	TBX1	NM_080647.1	100
C1S	NM_201442.2	100	DNASE1L3	NM_004944.3	100	IRAK4	NM_016123.3	100	PSMB8	NM_148919.3	100	TCF3	NM_001136139.2	100													media
C2	NM_000063.5	99.06	DNASE2	NM_001375.2	100	IRF8	NM_002163.2	100	PSMB9	NM_002800.4	100	TCN2	NM_000355.3	100
C3	NM_000064.3	100	DNMT3B	NM_006892.3	100	ISG15	NM_005101.3	100	PSTPIP1	NM_003978.4	99.53	TERC	NR_001566	100
C4A	NM_007293.2	21.47	DOCK2	NM_004946.2	100	ITCH	NM_001257137.2	100	PTPRC	NM_002838.4	97.54	TERT	NM_198253.2	100
C4B	NM_001002029.3	27.75	DOCK8	NM_203447.3	100	ITGB2	NM_000211.4	100	RAB27A	NM_183236.2	100	THBD	NM_000361.3	100
C5	NM_001735.2	100	ELANE	NM_001972.3	100	ITK	NM_005546.3	100	RAC2	NM_002872.4	100	TINF2	NM_001099274.1	100
C6	NM_000065.3	100	ERCC4	NM_005236.2	100	JAGN1	NM_032492.3	100	RAD51	NM_133487.3	100	TLR3	NM_003265.2	100
C7	NM_000587.2	100	EVER1	NM_001127198.5	100	JAK1	NM_002227.3	100	RAD51C	NM_058216.2	100	TMEM173	NM_198282.3	100
C8A	NM_000562.2	100	EVER2	NM_152468.5	100	JAK3	NM_000215.3	100	RAG1	NM_000448.2	100	TNFRSF11A	NM_003839.3	100
C8B	NM_000066.3	100	EXTL3	NM_001440.3	100	KIND3	NM_031471.5	100	RAG2	NM_000536.3	100	TNFRSF13B	NM_012452.2	100
C8G	NM_000606.2	100	FAAP100	NM_025161.5	100	KRAS	NM_033360.3	100	RASGRP1	NM_005739.3	100	TNFRSF13C	NM_052945.3	100
C9	NM_001737.4	96.03	FAAP20	NM_152633.3	100	LACC1	NM_001128303.1	100	RBCK1	NM_031229.3	100	TNFRSF1A	NM_001065.3	98.34
CARD11	NM_032415.5	100	FAAP24	NM_000136.2	100	LAMTOR2	NM_014017.3	100	RFX5	NM_000449.3	100	TPP2	NM_003291.2	100
CARD14	NM_024110.4	100	FADD	NM_033084.4	100	LCK	NM_001042771.2	100	RFXANK	NM_003721.3	93.94	TRAF3	NM_003300.3	100
CARD9	NM_052813.4	100	FAN1	NM_021922.2	100	LIG4	NM_206937.1	100	RFXAP	NM_000538.3	100	TREX1	NM_016381.5	100
CASP10	NM_032977.3	100	FANCA	NM_022725.3	97.66	LPIN2	NM_014646.2	100	RHOH	NM_004310.5	100	TRIF	NM_182919.4	100
CASP8	NM_001080125.1	100	FANCB	NM_152633.3	100	LRBA	NM_006726.4	99.94	RMRP	NR_003051	100	TTC7A	NM_020458.3	100
CD19	NM_001178098.1	100	FANCC	NM_000136.2	100	LYST	NM_000081.3	99.99	RNASEH2A	NM_006397.2	100	TWEAK	NM_172089.3	100
CD20	NM_152866.3	99.57	FANCD2	NM_033084.4	99.42	MAGT1	NM_032121.5	99.4	RNASEH2B	NM_024570.3	100	TYK2	NM_003331.4	100
CD21	NM_001006658.3	100	FANCE	NM_021922.2	100	MALT1	NM_006785.3	100	RNASEH2C	NM_032193.3	100	UAF1	NM_020839.3	100
CD27	NM_001242.4	100	FANCF	NM_022725.3	100	MAP3K14	NM_003954.4	100	RNF168	NM_152617.3	100	UBE2T	NM_014176.3	100
CD3D	NM_000732.4	100	FANCG	NM_004629.1	100	MASP1	NM_139125.3	100	RPL11	NM_000975.3	100	UNC119	NM_005148.3	100
CD3E	NM_000733.3	100	FANCI	NM_001113378.1	100	MASP2	NM_006610.3	100	RPL26	NM_000987.3	100	UNC13D	NM_199242.2	100
CD3G	NM_000073.2	99.65	FANCL	NM_001114636.1	100	MCM4	NM_005914.3	100	RPL35A	NM_000996.2	100	UNC93B1	NM_030930.3	95.43
CD3Z	NM_198053.3	100	FANCM	NM_020937.3	100	MEFV	NM_000243.2	100	RPL5	NM_000969.3	100	UNG	NM_080911.2	100
CD40	NM_001250.5	100	FAS	NM_000043.5	100	MPL	NM_005373.3	100	RPS10	NM_001014.4	100	USB1	NM_024598.3	100
CD40LG	NM_000074.2	100	FASLG	NM_000639.2	100	MRE11	NM_005591.3	100	RPS17	NM_001021.6	15.97	USP1	NM_001017416.1	100
CD46	NM_172359.2	100	FCN3	NM_003665.3	100	MTHFD1	NM_005956.3	100	RPS19	NM_001022.3	100	VPS13B	NM_017890.4	100
CD59	NM_001127223.1	100	FOXN1	NM_003593.2	100	MVK	NM_001114185.2	100	RPS24	NM_001142285.1	100	VPS45	NM_007259.4	100
CD70	NM_001252.4	99.52	FOXP3	NM_014009.3	100	MYD88	NM_002468.5	100	RPS26	NM_001029.3	100	WAS	NM_000377.2	100
CD79A	NM_001783.4	100	FPR1	NM_002029.3	100	NBN	NM_002485.4	100	RPS7	NM_001011.3	100	WDR1	NM_017491.3	100
CD79B	NM_001039933.2	100	FUCT1	NM_018389.5	100	NCF1	NM_000265.5	42.96	RPSA	NM_002295.5	100	WIPF1	NM_003387.4	100
CD81	NM_004356.3	100	G6PC	NM_000151.3	100	NCF2	NM_001127651.2	100	RTEL1	NM_032957.4	100	WRAP53	NM_001143990.1	100
CD8A	NM_171827.3	100	G6PC3	NM_138387.3	100	NCF4	NM_000631.4	100	RUNX1	NM_001754.4	99.94	XIAP	NM_001204401.1	100
CEBPE	NM_001805.3	100	GATA2	NM_032638.4	100	NFKB2	NM_001077494.3	100	SAMHD1	NM_015474.3	100	ZAP70	NM_001079.3	100
ADA2	NM_001282225.1	100	GFI1	NM_001127216.1	100	NFKBID	NM_139239.2	100	SBDS	NM_016038.2	92.88	ZBTB24	NM_014797.2	100
			GIMAP5	NM_018384.4	100				SEMA3E	NM_012431.2	100
Gene Panel 3: 58 genes
Target ID	RefSeq	Coverage	Target ID	RefSeq	Coverage	Target ID	RefSeq	Coverage	Target ID	RefSeq	Coverage	Target ID	RefSeq	Coverage
AP3B1	NM_003664.4	94.51	CTLA4	NM_005214.4	100	JAGN1	NM_032492.3	100	RAB27A	NM_183236.2	100	RTEL1	NM_032957.4	97.94
C16orf57	NM_024598.3	100	CXCR4	NM_003467.2	100	KRAS	NM_033360.3	100	RAC2	NM_002872.4	100	SBDS	NM_016038.2	100
CARD11	NM_032415.5	99.89	DKC1	NM_001363.4	99.47	LAMTOR2	NM_014017.3	88.75	RPL11	NM_000975.3	100	SLC37A4	NM_001164279.1	99.36
CASP10	NM_032977.3	99.27	ELA2	NM_001972.3	90.61	LRBA	NM_006726.4	99,94	RPL26	NM_000987.3	100	TAZ	NM_001009934.2	83.98
CASP8	NM_001080125.1	99.37	FADD	NM_003824.3	92.77	LYST	NM_000081.3	99.97	RPL35A	NM_000996.2	100	TERT	NM_198253.2	88.74
CD19	NM_001178098.1	100	FAS	NM_000043.5	99.38	MAGT1	NM_032121.5	100	RPL5	NM_000969.3	100	TINF2	NM_001099274.1	100
CD20	NM_152866.3	88.4	FASLG	NM_000639.2	100	NHP2	NM_017838.3	100	RPS10	NM_001014.4	100	TNFRSF13B	NM_012452.2	89.38
CD40	NM_001250.5	100	G6PC	NM_000151.3	98.99	NOP10	NM_018648.3	100	RPS17	NM_001021.6	99.13	TNFRSF13C	NM_052945.3	33.85
CD40LG	NM_000074.2	99.31	GFI1	NM_001127216.1	97.52	NRAS	NM_002524.4	100	RPS19	NM_001022.3	100	VPS13B	NM_017890.4	96.48
CSF3R	NM_156039.3	100	HAX1	NM_006118.3	99.97	PIK3CD	NM_005026.3	98.44	RPS24	NM_001142285.1	97.85	VPS45	NM_007259.4	96.7
CTC1	NM_025099.5	93.27	ITK	NM_005546.3	98.35	PIK3R1	NM_181523.2	99.66	RPS26	NM_001029.3	100	WAS	NM_000377.2	86
						PRKCD	NM_212539.1	99.71	RPS7	NM_001011.3	100	WRAP53	NM_001143990.1	98.8
