# Supplementary material for: Targeted NGS Yields Plentiful Ultra-Rare Variants in Inborn Errors of Immunity Patients
Source: Genes (Basel). 2021 Aug 24;12(9):1299. doi: 10.3390/genes12091299 (PMC8469131; doi:10.3390/genes12091299)
Supplement: Supplementary file 1 [file genes-12-01299-s001.zip › genes-1330791-suppl/Grossi et al_GENES 1330791_Supplemantary Information_Table S2_R1.xlsx]

## Sheet: Foglio1
	Supplementary Table S2: technical details of gene panels 1, 2 and 3.
		GENE PANEL 1	GENE PANEL 2	GENE PANEL 3
		Emato-Immunological Panel	Comprehensive Immune-Dysregulation Panel	Hematological Routine Panel
	Library capture technology	Haloplex HS	Haloplex	Ampliseq
		Agilent	Agilent	Thermo Fisher
	n° genes	146	312	58
	Target size	341,07 kpb	769,99 kpb	209,54 kbp
	Total amplicons	32399	74152	1035
	Target bases analyzable (design coverage)	337,24 kbp	750,99 kbp	197,35 kpb
	Mean sample coverage	0.9888	0.9753	0.9603
	n° patients analyzed	51	69	152
	Mean total variant called/filtered	641/14	1413/25	123/4
	Mutation detection rate	9/51 (17,6%)	17/69 (24,6%)	18/152 (11,8%)
