# Supplementary material for: Targeted NGS Yields Plentiful Ultra-Rare Variants in Inborn Errors of Immunity Patients
Source: Genes (Basel). 2021 Aug 24;12(9):1299. doi: 10.3390/genes12091299 (PMC8469131; doi:10.3390/genes12091299)
Supplement: Supplementary file 1 [file genes-12-01299-s001.zip › genes-1330791-suppl/Grossi et al_GENES 1330791_Supplemantary Information_Table S3.xlsx]

## Sheet: Foglio1
	Supplementary Table S3: run metrics of gene panels 1, 2 and 3
			Chip density %	Total reads per chip	Mean raw accurancy	Q20 bases	Mean read length	Mapped reads	On target %	Mean depth	Uniformity %
	PANEL 1	Median	81	2823353	98	51695122	159	361531†	91,17†	65,77†	77,45†
	Emato-Immunological Panel	Min	68	1913494	91	4053953	131	22900†	86,8†	4,25†	65,14†
		Max	93	3746411	99	339587222	179	2003927†	92,94†	370,59†	83,39†
	PANEL 2	Median	85	3306935	99.7	88714997	172	521507	97.42	42.73	75.18
	Comprehensive Immune-Dysregulation Panel	Min	70	484336	99.4	1674265	122	10615	94.13	0.874	41.17
		Max	94	5785648	99.8	225595060	198	1231245	98.91	110.1	99.71
	PANEL 3	Median	83	3353827	99,6	38987186	202	202249	94,27	192,88	96,92
	Hematological Routine Panel	Min	51	684791	99	3063910	171	16024	83,99	56,42	88,05
		Max	93	4063892	99,7	124808837	211	618631	98,29	629,8	98,19
	In grey the details per chips, in white the average details among all the respective samples. †Details available only for 5 out of 8 runs
