# Supplementary material for: Targeted NGS Yields Plentiful Ultra-Rare Variants in Inborn Errors of Immunity Patients
Source: Genes (Basel). 2021 Aug 24;12(9):1299. doi: 10.3390/genes12091299 (PMC8469131; doi:10.3390/genes12091299)
Supplement: Supplementary file 1 [file genes-12-01299-s001.zip › genes-1330791-suppl/Grossi et al_GENES 1330791_Supplemantary Information_Table S4_R1.xlsx]

## Sheet: Foglio1
	Supplementary Table S4: benign, likely benign, or low impact variants of unknown significance detected among 272 patients affected with Inborn Errors of Immunity
	ID	GENDER	TOTAL VARIANTS CALLED	FILTERED VARIANTS ‡	GENE	inherit. of associated phenotype	VARIANTS §	CLINVAR	zygosity	Variant classific. *	dbSNP (#rs)	CADD score	FREQUENCY (gnomAD)	DANN score	FATHMM	SIFT	PROVEAN	N. of homo-zygotes (GnomAD)	Number of cases with same variant	PARENTAL INHERIT./ DE NOVO ¶	PREVIOUS GENETIC TESTS	CLINICAL PHENOTYPE
	3	F	746	36	RNF31	-	p.E771K	-	HET	LB	142436858	26.3	7.23e-05	0.9989	T	T	N	0	1	na		ALPS-like
	4	F	697	10	ADA2	AR	p.M309I	conflicting	HET	VUS	146597836	11.9	0.00159	0.7013	D	T	N	0	3	F		ALPS-like
	5	F	720	18	TNFRSF13B	AD/AR	p.R202H	conflicting	HET	VUS	104894649	13.2	0.000729	0.7236	D	T	N	0	2	M	Sanger MPL	ALPS-like
	8	F	714	13	ADA2	AR	p.M309I	conflicting	HET	VUS	146597836	11.9	0.00159	0.7013	D	T	N	0	3	F		ALPS-like
					RAG1	AR	p.R332Q	-	HET	VUS	762022709	4.47	6.57e-06	0.8952	T	T	T	0	1	F
	9	M	865	24	STK4	-	p.P416L	B	HET	B	33963346	22.6	0.00709	0.9955	T	T	N	5	1	na	Sanger TERC, TERT, TINF2, DKC1	ALPS-like
	10	F	1335	21	PIK3CD	AD/AR	p.H273Y	uncertain significance	HET	VUS	na	20.3	-	0.975	T	T	D	unreported	1	F		ALPS-like
					C2	AR	p.N467H	uncertain significance	HET	VUS	na	0.105	-	-	-	-	-	unreported	1	M
	11	F	673	10	TNFRSF13C	AR	p.H159Y	conflicting	HET	B	61756766	26.6	0.00581	0.9972	T	D	D	3	8	na	Sanger MVK	ALPS-like
	12	M	661	19	TNFRSF13C	AR	p.H159Y	conflicting	HET	B	61756766	26.6	0.00581	0.9972	T	D	D	3	8	na		ALPS-like
					RAG1	AR	p.Q242R	conflicting	HET	LB	76897604	0.179	0.00165	0.3772	T	T	N	0	1	M
					TNFRSF13C	AR	p.G64V	conflicting	HET	B	547352394	18.94	0.0087	0.9846	T	T	D	6	2	M
	17	F	654	27	RAG1	AR	p.D887N	B/LB	HET	B	4151034	23	0.00344	0.9937	T	T	D	1	1	na		ALPS-like
	21	F	758	23	ADA2	AR	p.M309I	conflicting	HET	VUS	146597836	11.9	0.00159	0.7013	D	T	N	0	3	F		ALPS-like
					RAG1	AR	p.S982Y	-	HET	VUS	1245287257	24.9	-	0.9933	T	D	N	unreported	1	na
	23	F	601	20	TNFRSF13B	AD	p.R202H	conflicting	HET	VUS	104894649	13.2	0.000729	0.7236	D	T	N	0	2	M		ALPS-like
	24	F	607	14	CASP10	AD	p.V410I	B	HET	B	13010627	13.7	4,19E-02	0.9632	T	T	N	175	6	na		ALPS-like
	26	M	620	23	RAG1	AR	p.R449K	conflicting	HET	B	4151031	23.3	0.0102	0.9655	T	D	N	13	1	na		ALPS-like
					RAG2	AR	p.F386L	B/LB	HET	B	34629171	24.3	0.0102	0.9985	D	D	D	13	1	na
	28	M	819	5	CD19	AR	p.L285P	-	HET	LB	764208673	24.5	3,98E-05	0.9877	T	D	D	unreported	1	na		ALPS-like
	30	F	782	19	TNFRSF13C	AR	p.H159Y	conflicting	HET	B	61756766	26.6	0.00581	0.9972	T	D	D	3	8	na		ALPS-like
	33	M	700	14	ADA2	AR	p.M243V	-	HET	VUS	1355940322	14.6	-	0.3445	D	T	N	unreported	1	F		ALPS-like
	36	F	549	10	CASP8	AR	p.M1T	B	HOMO	B	3769824	2.87	0.0368	0.6787	T	D	N	75	1	na		ALPS-like
	38	M	1844	38	LRBA	AR	p.T2686I	uncertain significance	HET	LB	202244838	18.6	0.000637	0.9586	T	T	N	0	1	F		ALPS-like
					TNFRSF13C	AR	p.H159Y	conflicting	HET	B	61756766	26.6	0.00581	0.9972	T	D	D	3	8	na
	42	M	555	16	CD19	AR	p.M16T	-	HET	LB	745681190	0.431	1.32e-05	0.6269	T	T	T	0	1	na		ALPS-like
	45	F	561	13	CASP10	AD	p.Y446C	B	HET	B	17860405	7.56	0.0228	0.6724	T	T	D	80	5	M	Sanger FAS	ALPS-like
	47	M	622	9	ATM	AR	p.K1964E	conflicting	HET	VUS	201963507	22.3	9.2e-05	0.9847	T	T	N	0	1	na		ALPS-like
	48	M	594	11	CASP10	AD	p.V410I	B	HET	B	13010627	13.7	4,19E-02	0.9632	T	T	N	175	6	na		NEUTROPENIA
	49	M	584	16	SLC7A7	AR	p.A91V	B	HET	B	11568438	27.4	0.0129	0.9989	D	D	D	17	1	na		BMF
	53	M	570	14	TNFRSF13B	AD	p.Q57H	uncertain significance	HET	VUS	149084717	20.7	0.00019	0.4895	D	T	N	0	2	M	Sanger FAS	ALPS-like
	55	F	730	16	ADA2	AR	p.K481N	uncertain significance	HET	VUS	na	21.8	-	0.9367	D	T	D	unreported	1	na		ALPS-like
	58	F	1031	23	NFKBID	-	p.R169L	uncertain significance	HET	VUS	na	10.94	-	0.9565	T	T	N	unreported	1	F		IMMUNE-DEFICIENCY
					WIPF1	AR	p.N388H	uncertain significance	HET	VUS	na	26.1	-	0.9968	T	D	N	unreported	1	M
					VPS13B	AR	p.A3716T	conflicting	HET	B	142476821	29.7	0.00254	0.9993	T	D	D	3	2	M
					CFP	XLR	p.R159H	-	HET	B	200131215	22.5	7.15e-05	0.999	T	D	D	0	1	F
	59	M	539	6	NCF2	AR	p.R523Q	uncertain significance	HET	VUS	139108402	22.6	2.47e-05	0.9465	T	T	N	0	1	na	Sanger MPL, TERC	BMF
	61	M	666	10	TNFRSF4	AR	p.R10C	B	HET	B	35304565	15.1	0.00529	0.9842	T	D	D	4	1	na		BMF
	62	F	690	17	RTEL1	AD/AR	p.R708Q	B	HET	B	35640778	22.8	0.0117	0.9922	D	T	N	10	1	na		IMMUNE-DEFICIENCY
					LRBA	AR	p.R1997C	B/LB	HET	B	35879351	32	0.021	0.9991	T	D	D	38	1	na
	66	M	683	10	RUNX1	AD	p.L56S	B	HET	B	111527738	24	0.0126	0.9661	D	T	N	11	1	na		ALPS-like
	69	M	134	4	LRBA	AR	p.A841T	-	HET	LB	755188769	20.1	3,99E-06	0.9966	T	T	N	unreported	1	na		IMMUNE-DEFICIENCY
	73	F	996	18	RAG1	AR	p.R219Q	uncertain significance	HET	VUS	764179803	3.471	3,59E-05	0.9668	T	T	T	0	1	na		ALPS-like
					TNFRSF13B	AD/AR	p.R122Q	uncertain significance	HET	VUS	755343222	0.006	2,78E-05	0.4728	D	T	N	0	1	na
	82	M	914	30	FANCA	AR	p.A628T	-	HET	VUS	766422868	19.7	8,03E-06	0.9966	D	-	N	unreported	1	na		BMF
	83	F	124	4	VPS13B	AR	p.K1129R	B/LB	HET	B	61759485	21.1	0.00441	0.9981	T	D	N	0	1	na		AEA
					RTEL1	AD/AR	p.R1013W	uncertain significance	HET	LB	139221232	6.52	0.000309	0.9882	T	D	N	0	1	na
	84	F	750	24	IFIH1	AD	p.R186C	uncertain significance	HET	B	180843163	23	9.2e-05	0.9976	T	D	D	0	1	na		ALPS-like
					TNFRSF13C	AR	p.G64V	conflicting	HET	B	547352394	18.94	0.0087	0.9846	T	T	D	6	2	M
					MVK	AR	p.R388Q	uncertain significance	HET	VUS	886048934	10.4	6.57e-06	0.8325	D	T	N	0	1	na
	86	M	1470	21	FANCG	AR	p.D362G	uncertain significance	HET	LB	na	18.07	-	0.9865	T	D	D	unreported	1	na		BMF
	87	M	1827	21	TCF3	AD	p.R158Q	uncertain significance	HET	B	554419240	24.7	0.000151	0.9994	T	D	D	1	1	na		BMF
	92	M	1196	18	UNC13D	AR	I712M	-	HET	VUS	112245411	7.511	2.22e-05	0.9619	T	T	N	0	1	F		ALPS-like
					CTLA4	AD	p.L180P	uncertain significance	HET	VUS	na	29.7	3,98E-06	0.3679	T	D	N	unreported	1	F
	100	F	1614	22	DNASE1	AD	p.G127R	-	HET	B	8176919	24.5	0.0196	0.9991	T	D	D	0	1	F		ALPS-like
	102	M	1961	34	LIG4	AR	p.I767V	-	HET	VUS	758471169	13.4	6.57e-06	0.3877	T	T	N	0	1	na		ALPS-like
					PIK3CG	-	p.M514V	-	HET	LB	199845412	19.4	5.26e-05	0.9116	T	T	N	0	1	na
	103	M	1509	39	FANCA	AR	p.L1138V	B/LB	HET	B	138417003	18.4	0.00138	0.9299	T	T	N	0	1	na	Sanger TERC	ALPS-like
					TNFAIP3	AD	p.G519R	-	HET	VUS	762149390	19.39	3.18e-05	0.9874	T	T	N	0	1	na
	105	F	1517	26	AIRE	AR	p.V484M	uncertain significance	HET	VUS	367966318	9.66	9.22e-05	0.9498	T	T	N	0	1	na	Sanger FAS	ALPS-like
	108	F	133	1	TINF2	AD	p.S245Y	B/LB	HET	LB	142777869	11.9	0.000473	0.9613	D	D	D	0	1	na		BMF
	111	F	1870	28	PIK3CD	AD	p.S312C	B	HET	B	61755420	22.2	0.0187	0.9171	T	D	D	45	7	na		SAID
	112	F	1039	19	RAG1	AR	p.N968K	conflicting	HET	VUS	193922463	23	3.99e-06	0.9975	T	D	N	unreported	1	na		ALPS-like
	120	M	1736	33	DNASE1	AD	p.R207C	uncertain significance	HET	LB	148373909	25.3	0.0012	0.9993	D	D	D	2	1	na		ALPS-like
	124	M	1443	19	NOD2	AD	p.R684W	B/LB	HET	LB	5743276	20.4	0.000398	0.9898	T	D	D	0	1	M		BMF
	125	F	117	6	CTC1	AR	p.G414A	B	HET	B	62624978	16.85	0.013	0.7662	D	T	N	12	3	na		ALPS-like
					LYST	AR	p.R3203H	-	HET	VUS	770130104	25.4	6.57e-06	0.9954	T	T	N	0	1	na
	126	M	1549	32	CASP8	AR	p.V31E	-	HET	LB	na	4.13	-	0.9249	T	D	N	unreported	1	na		ALPS-like
	129	M	1158	26	TINF2	AD	p.P214S	uncertain significance	HET	LB	372610524	9.53	3.29e-05	0.6693	D	D	D	0	1	na		ALPS-like
	130	F	1507	18	PRF1	AR	p.N252S	conflicting	HET	VUS	28933375	12.9	0.00742	0.5805	D	T	N	4	1	na		ALPS-like
	139	M	174	11	LYST	AR	p.R988Q	uncertain significance	HET	VUS	150953050	0.013	3,47E-04	0.5765	T	T	N	0	2	na	Sanger FAS, ADA2	ALPS-like
					LRBA	AR	p.P644S	uncertain significance	HET	LB	na	4.922	-	-	T	D	D	unreported	1	na
	143	F	163	11	GFI1	AD	p.P107A	LB	HET	B	149914857	22.8	0.00259	0.9909	T	T	D	2	1	na	Sanger CTLA4	BMF
					CTLA4	AD	p.M90V	uncertain significance	HET	VUS	370443546	12.5	2.62e-06	0.3679	T	T	N	0	1	na
	144	M	1011	27	IL21R	AR	p.P220L	-	HET	LB	780311714	19	3.29e-05	0.9973	D	D	D	0	1	na		ALPS
	145	M	743	32	TMEM173	AD	p.A97T	conflicting	HET	B	181566154	5.579	0.000153	0.8515	T	T	N	0	1	na		SAID
					TMEM173	AD	p.A21T	conflicting	HET	B	140011636	14.7	0.000177	0.9968	D	T	N	0	1	na
					CASP10	AD	p.I406L	conflicting	HET	LB	80358239	12.63	0.0453	0.8356	T	T	T	5	5	na
					CFB	AD/AR	p.T400A	uncertain significance	HET	VUS	na	1.504	-	0.5858	D	T	T	unreported	1	na
	147	M	133	2	WAS	XLR	p.H180N	conflicting	HET	LB	145040665	10.33	0.000974	0.9508	D	T	N	0	1	na	Sanger WAS	ALPS-like
	148	M	137	6	CD19	AR	p.L132R	conflicting	HET	LB	146795664	0.208	0.000927	0.6642	T	T	D	0	1	na		NEUTROPENIA
					TNFRSF13B	AD	p.R72C	uncertain significance	HET	VUS	375514495	24	5.26e-05	0.8736	D	D	D	0	1	na
	151	M	119	4	NHP2	AR	p.A17V	-	HET	VUS	1467408923	16.12	8,15E-06	0.9907	T	T	N	0	1	na	Sanger TERC, TINF2, MPL	BMF
					PRKCD	AR	c.1352+4C>T	uncertain significance	HET	VUS	202155309	0.204	4e-06	0.6587	-	-	-	0	2	na
	152	M	149	1	VPS13B	AR	p.N2993S	uncertain significance	HET	B	28940272	24.4	0.00384	0.9987	T	D	D	2	1	na		NEUTROPENIA
	153	F	148	3	VPS13B	AR	p.S824F	uncertain significance	HET	VUS	145419141	3.54	0.000184	0.9788	T	T	N	0	1	na		ALPS-like
	157	F	126	5	CASP10	AD	p.I406L	conflicting	HET	LB	80358239	12.63	0.0453	0.8356	T	T	T	5	5	na		ALPS-like
	163	F	130	3	VPS13B	AR	p.D3057Y	conflicting	HET	VUS	140095832	24.6	0.000723	0.9932	T	T	N	0	1	na	Sanger HAX1	NEUTROPENIA
					VPS13B	AR	p.A3716T	conflicting	HET	B	142476821	29.7	0.00254	0.9993	T	D	D	3	2	na
	164	M	118	3	CASP10	AD	p.P501L	conflicting	HET	B	148939095	25.8	0.000907	0.9982	T	D	D	0	2	na		ALPS
	165	F	130	5	CTC1	AR	p.G414A	B	HET	B	62624978	16.85	0.013	0.7662	D	T	N	12	3	na		NEUTROPENIA
	167	M	136	6	LYST	AR	p.R988Q	uncertain significance	HET	VUS	150953050	0.013	0.000276	0.5765	T	T	N	0	2	na		ALPS-like
					LRBA	AR	p.K2298E	-	HET	VUS	950337550	24.4	6.57e-06	0.9977	T	D	N	0	1	na
	168	F	96	5	WRAP53	AR	p.G521W	-	HET	LB	967111874	23	7.08e-06	0.9941	T	D	N	0	1	na	Sanger ELANE	NEUTROPENIA
	173	F	137	6	CASP8	AR	p.K207R	uncertain significance	HET	VUS	148697064	24	0.000197	0.9985	-	T	-	0	1	na		NEUTROPENIA
	175	F	114	2	TERT	AD/AR	p.G406R		HET	VUS	866101734	3.442	0	0.663	D	T	N	unreported	1	na		ALPS-like
	178	M	111	5	FAS	AD	p.T319I	uncertain significance	HET	VUS	372459755	1.6	0.000125	0.9836	D	D	N	0	1	na		HYSTOCYTOSIS
	180	M	108	3	USB1	AR	p.I171T	LB	HET	LB	149725439	24	0.000302	0.9929	T	T	D	0	1	na	Sanger FAS	ALPS-like
	182	M	169	11	CASP10	AD	p.C401Lfs*15	conflicting	HET	B	747900630	33	0.000309	-	-	-	-	0	2	na		AEA
	184	M	126	3	CASP10	AD	p.Y446C	B	HET	B	17860405	7.56	0.0228	0.6724	T	T	D	80	5	M WT (F na)		NEUTROPENIA
	185	F	123	2	CASP8	AR	p.P25T	-	HET	LB	na	0.167	8.56e-05	0.9886	T	D	N	unreported	1	na		ALPS-like
	186	F	137	7	VPS45	AR	p.R87Q	-	HET	VUS	183320612	25.8	2.63e-05	0.9988	T	T	D	0	1	na		NEUTROPENIA
	190	F	120	3	PIK3CD	AD	p.S312C	B	HET	B	61755420	22.2	0.0187	0.9171	T	D	D	45	7	na	Sanger ELANE, HAX1, JAGN1, G6PC3	BMF
					TERT	AD/AR	p.R522K	-	HET	LB	na	0.044	-	0.5009	D	T	N	unreported	1	na
	191	M	125	2	LRBA	AR	p.P2083S	uncertain significance	HET	LB	140681994	21.3	3.29e-05	0.9985	D	T	D	0	1	na		ALPS-like
	192	F	129	3	USB1	AR	p.M262V	uncertain significance	HET	VUS	143382202	13.5	0.000249	0.8983	T	T	N	0	1	na		ALPS-like
	193	F	142	5	CASP8	AR	p.G46R	-	HET	VUS	755371396	11.8	1.97e-05	0.9924	T	D	N	0	1	na	Sanger FAS	ALPS-like
					LRBA	AR	p.D2029G	-	HET	LB	891747847	25.3	1.31e-06	0.9984	T	T	D	0	1	na
					CTC1	AR	p.G414A	B	HET	B	62624978	16.85	0.013	0.7662	D	T	N	12	3	na
	194	F	105	3	FAS	AD	p.E194K	conflicting	HET	VUS	56006128	0.27	0.00141	0.1466	T/D	T	T	0	1	na		ALPS
	195	M	129	5	KRAS	AD	p.C180*	conflicting	HET	B	373169526	0.27	0.00142	0.9894	-	-	-	0	1	na		ALPS
	198	M	149	2	CASP10	AD	p.S239C	LB	HET	B	41473647	9.153	6,37E-05	0.9681	T	D	N	0	1	na		ALPS
	202	M	123	5	TNFRSF13C	AR	p.H159Y	conflicting	HET	B	61756766	26.6	0.00581	0.9972	T	D	D	3	8	na		ALPS-like
	203	F	140	6	TERT	AD/AR	p.A279T	B	HET	B	61748181	0.4	0.0219	0.9941	D	T	N	33	1	na		ALPS
	204	M	140	6	TERT	AD/AR	p.H412Y	B/LB	HET	B	34094720	20.5	5.97e-06	0.9956	D	T	N	3	2	na		AEA
	207	M	126	4	RPS24	AD	p.S276R	-	HET	LB	1160029790	7	6.57e-06	0.7064	T	D	N	0	1	na		AEA
	210	F	127	3	RTEL1	AR	p.E795del	B/LB	HET	B	558133631	8.38	0.00484	-	-	-	-	1	1	na		ALPS-like
					PRKCD	AR	c.1352+4C>T	uncertain significance	HET	VUS	202155309	0.204	4e-06	0.6587	-	-	-	0	2	na
	212	M	139	5	PIK3CD	AD	p.S312C	B	HET	B	61755420	22.2	0.0187	0.9171	T	D	D	45	7	na	Sanger FAS	ALPS-like
	218	F	141	2	CARD11	AD	p.M421T	LB	HET	B	372864426	22.8	0.00105	0.9827	T	D	D	2	1	na		Hyper-eosinophilia
	220	M	141	4	TERT	AD/AR	p.D807N	-	HET	VUS	1169312254	6.73	6.57e-06	0.7858	D	T	N	0	1	M	Sanger TERC, TINF2	BMF
	221	M	115	4	ELANE	AD	p.H213Y	uncertain significance	HET	LB	201326533	15.1	4.6e-05	0.9909	D	T	T	0	1	na		AEA
	224	M	152	6	RTEL1	AR	p.R903W	-	HET	LB	142877871	24.6	6.57e-06	0.9949	T	D	D	0	1	na		ALPS-like
	248	F	134	5	PIK3CD	AD	p.S312C	B	HET	B	61755420	22.2	0.0187	0.9171	T	D	D	45	7	na		ALPS
					CASP10	AD	p.Y446C	B	HET	B	17860405	7.56	0.0228	0.6724	T	T	D	80	5	na
	251	F	111	4	TNFRSF13B	AD	p.A181E	conflicting	HET	B	72553883	8.97	0.00546	0.8025	D	T	D	5	1	na		NEUTROPENIA
	252	F	128	4	CASP10	AD	p.V410I	B	HET	B	13010627	13.7	4,19E-02	0.9632	T	T	N	175	6	na		ALPS
					CASP10	AD	p.P501L	conflicting	HET	B	148939095	25.8	0.000907	0.9982	T	D	D	0	2	na
	1838	F	1701	26	NFKBID		p.P258L	-	HET	LB	748957539	23.3	2,54E-05	0.9944	T	T	N	unreported	1	na	Sanger MVK, TNFRSF1A + PMID: 31325311	SAID
	2391	F	1860	25	PIK3CD	AD	p.S312C	B	HET	B	61755420	22.2	0.0187	0.9171	T	D	D	45	7	F	PMID: 31325311	ALPS-like
	2724	F	1517	31	TBK1	A	p.L508I	B	HET	B	144424516	19.98	4.01e-06	0.9409	T	T	N	0	1	na	PMID: 31325311	COMPLEMENT DISEASE
	2802	F	1729	32	LPIN2	AR	p.A331S	conflicting	HET	VUS	80338805	17.4	0.00145	0.9299	T	T	N	0	1	na		SAID
	2896	M	1810	26	GATA2	AD	p.A286P	-	HET	VUS	na	22.6	-	0.9855	D	T	N	unreported	1	na	PMID: 26386126	ALPS-like
	187	F	119	3	CASP10	AD	p.Y446C	B	HET	B	17860405	7.56	0.0228	0.6724	T	T	D	80	5	na		ALPS-like
	240	M	155	3	CASP10	AD	p.V410I	B	HET	B	13010627	13.7	4,19E-02	0.9632	T	T	N	175	6	na		ALPS-like
	257	M	125	6	FASLG	AD	p.L94V	conflicting	HET	B	56302117	23.4	0.000488	-	T	D	-	0	1	na		BMF
					TERT	AD/AR	p.P431S	-	HET	VUS	na	5.702	6.57e-06	-	D	T/D	B	0	1	na
	262	F	125	3	TNFRSF13C	AR	p.H159Y	conflicting	HET	B	61756766	26.6	0.00581	0.9972	T	D	D	3	8	na		ALPS-like
	267	M	125	2	TNFRSF13C	AR	p.H159Y	conflicting	HET	B	61756766	26.6	0.00581	0.9972	T	D	D	3	8	na		ALPS-like
	269	F	128	3	CASP10	AD	p.V410I	B	HET	B	13010627	13.7	4,19E-02	0.9632	T	T	N	175	6	na		ALPS-like
						AD	p.I406L	conflicting	HET	LB	80358239	12.63	0.0453	0.8356	T	T	T	5	5	na
	232	M	122	4	CASP10	AD	p.C401Lfs*15	conflicting	HET	B	747900630	33	0.000309	-	-	-	-	0	2	na		ALPS-like
	261	M	116	2	TERT	AD/AR	p.A1062T	conflicting	HET	B	35719940	0.012	0.0133	-	D	T	-	20	2	na		ALPS-like
	263	M	122	7	CASP10	AD	p.I406L	conflicting	HET	LB	80358239	12.63	0.0453	0.8356	T	T	T	5	5	na		ALPS-like
	283	F	122	5	PIK3CD	AD	p.S312C	B	HET	B	61755420	22.2	0.0187	0.9171	T	D	D	45	7	na		ALPS-like
					FASLG	AD	p.P26T	-	HET	LB	377223145	23.8	1.31e-05	-	T	D	-	0	1	na
	284	F	134	3	CASP10	AD	p.I406L	conflicting	HET	LB	80358239	12.63	0.0453	0.8356	T	T	T	5	5	na		ALPS-like
	299	F	133	4	TERT	AD/AR	p.H412Y	B/LB	HET	B	34094720	20.5	5.97e-06	0.9956	D	T	N	3	2	na		NEUTROPENIA
	289	M	132	4	CTLA4	AD	p.Q148P	-	HET	VUS	na	26.5	-	-	T	T	-	unreported	1	na		ALPS-like
	290	F	127	3	TNFRSF13C	AR	p.H159Y	conflicting	HET	B	61756766	26.6	0.00581	0.9972	T	D	D	3	8	na		ALPS-like
					TERT	AD/AR	p.E280K	LB	HET	LB	199701877	0.005	0.000204	-	T	T	-	0	1	na
	291	M	150	5	CASP10	AD	p.V410I	B	HET	B	13010627	13.7	4,19E-02	0.9632	T	T	N	175	6	M		ALPS-like
							p.Y446C	B	HET	B	17860405	7.56	0.0228	0.6724	T	T	D	80	5	F
	293	F	127	3	PIK3CD	AD	p.S312C	B	HET	B	61755420	22.2	0.0187	0.9171	T	D	D	45	7	na		ALPS-like
	271	M	125	3	RPS24	AD	p.S223L	-	HET	B	111658974	1.21	9.86e-05	-	T	D	-	0	1	na		BMF
	316	M	147	7	TNFRSF13B	AD	p.Q57H	uncertain significance	HET	VUS	149084717	20.7	0.00019	0.4895	D	T	N	0	2	na		ALPS-like
					TERT	AD/AR	p.A1062T	conflicting	HET	B	35719940	0.012	0.0133	-	D	T	-	20	2	na
	blank lines report benign, likely benign, or variants of unknown significance, these latter presumably having a low impact on patients’ phenotypes
	grey lines report variants that seem to have reasons to be still considered, among which the fact that they show a high degree of recurrence
	T = tolerated; D = damaging; N = neutral
	‡ variants filtered according to location: exonic and splicesite ±5; function: missense, frameshift, stoploss, stopgain; frequency: MAF and EMAF ≤0.05
	§ only validated (true positive) variants are reported; variants that could not be validated (false positive) and variants not followed up (considered not to contribute to the phenotype) are not reported
	* variant classification is according to ACMG criteria as reported in the Varsome website (https://varsome.com/)
	¶ Parental segregation: F = father; M = mother; na = not available
	ALPS= Autoimmune lymphoproliferative syndrome; SAID=Systemic AutoInflammatory Disorder; AIHA=Autoimmune hemolytic anemia; BMF=Bone Marrow Failure
	DANN, FATHMM, SIFT and PROVEAN scores have been deduced by the Varsome website. CADD score was obtained from https://cadd.gs.washington.edu/

## Sheet: Foglio2
CASP10	p.Pro501Leu	HET	B	148939095	25.8	0.000907	0.9982	T	D	D			37 pz per 25 varianti uniche
CFP	p.Arg159His	HET	B	200131215	22.5	7.15e-05	0.999	T	D	D
DNASE1	p.Gly127Arg	HET	B	8176919	24.5	0.0196	0.9991	T	D	D
GFI1	p.Pro107Ala	HET	B	149914857	22.8	0.00259	0.9909	T	T	D
IFIH1	p.Arg186Cys	HET	B	180843163	23	9.2e-05	0.9976	T	D	D
LRBA	p.Arg1997Cys	HET	B	35879351	32	0.021	0.9991	T	D	D
LRBA	p.Lys2298Glu	HET	VUS	950337550	24.4	6.57e-06	0.9977	T	D	N
LRBA	p.Pro2083Ser	HET	LB	140681994	21.3	3.29e-05	0.9985	D	T	D
LRBA	p.Asp2029Gly	HET	LB	891747847	25.3	1.31e-06	0.9984	T	T	D
RAG1	p.Asp887Asn	HET	B	4151034	23	0.00344	0.9937	T	T	D
RAG1	p.Ser982Tyr	HET	VUS	1245287257	24.9	-	0.9933	T	D	N
RAG1	p.Asn968Lys	HET	VUS	193922463	23	3.99e-06	0.9975	T	D	N
RAG2	p.Phe386Leu	HET	B	34629171	24.3	0.0102	0.9985	D	D	D
RTEL1	p.Arg708Gln	HET	B	35640778	22.8	0.0117	0.9922	D	T	N
RTEL1	p.Arg903Trp	HET	LB	142877871	24.6	6.57e-06	0.9949	T	D	D
SLC7A7	p.Ala91Val	HET	B	11568438	27.4	0.0129	0.9989	D	D	D
TERT	p.His412Tyr	HET	B	34094720	20.5	5.97e-06	0.9956	D	T	N
TNFRSF13C	p.His159Tyr	HET	B	61756766	26.6	0.00581	0.9972	T	D	D			CRITERIO: CADD≥20; DANN≥0,99; almeno 1 score D, a prescindere dall'etichetta di Varsome e dalla frequenza
USB1	p.Ile171Thr	HET	LB	149725439	24	0.000302	0.9929	T	T	D
VPS13B	p.Ala3716Thr	HET	B	142476821	29.7	0.00254	0.9993	T	D	D
VPS13B	p.Lys1129Arg	HET	B	61759485	21.1	0.00441	0.9981	T	D	N
VPS13B	p.Asn2993Ser	HET	B	28940272	24.4	0.00384	0.9987	T	D	D
VPS45	p.Arg87Gln	HET	VUS	183320612	25.8	2.63e-05	0.9988	T	T	D
WIPF1	p.Asn388His	HET	VUS	na	26.1	-	0.9968	T	D	N
WRAP53	p.Gly521Trp	HET	LB	967111874	23	7.08e-06	0.9941	T	D	N
